# Supplementary material for: Determination of Multimycotoxin in Cereal-Based Products Sold in Open-Air Markets
Source: Foods. 2023 Jul 19;12(14):2744. doi: 10.3390/foods12142744 (PMC10380067; doi:10.3390/foods12142744)
Supplement: Supplementary file 1 [file foods-12-02744-s001.zip]

Archive with 1 entries (1 files):
- foods-2476954-supplementary.pdf
